# Supplementary material for: The effects of climate change on the Pleistocene rock art of Sulawesi
Source: Sci Rep. 2021 May 13;11:9833. doi: 10.1038/s41598-021-87923-3 (PMC8119963; doi:10.1038/s41598-021-87923-3)
Supplement: Supplementary file 2 — Supplementary Information 2. [file 41598_2021_87923_MOESM2_ESM.xlsx]

## Sheet: Table SI 1 pXRF
Name	Mg	Al	Si	P	S	K	Ca	Ti	V	Cr	Mn	Fe	Co	Ni	Cu	Zn	As	Se	Rb	Sr	Y	Zr	Nb	Ag	Cd	Sn	Sb	Ba	La	Ce	Pb	Bi	Th	U
LeangSakapaoPanel1Lichen	0	12419	12419	6060	39845	1832	178555	246	0	0	2771	2192	0	17	35	803	0	0	0	201	0	0	0	0	0	15	0	0	1	0	0	0	1	2
LeangSakapaoPanel1RedStencilCH	0	10059	10059	2179	298493	727	133187	51	0	0	1041	1041	0	17	134	0	0	0	0	62	0	0	0	0	0	8	0	0	3	0	0	0	0	0
LeangSakapaoPanel1RedStencilSpall	0	7624	7624	2434	265699	758	136713	12	0	0	846	846	0	16	139	0	0	0	0	62	0	0	0	0	0	8	0	0	2	0	0	0	0	0
LeangSakapaoPanel2StencilVoidSplash	0	8934	8934	2877	402822	854	164637	111	0	0	4815	4815	0	18	153	0	0	0	0	77	0	0	0	0	0	19	0	0	5	0	0	0	0	0
LeangSakapaoFrontLadyPigSpall	0	7719	7719	1983	320867	674	134640	38	0	0	817	817	0	17	175	0	0	0	0	95	0	0	0	0	0	11	0	0	3	0	0	0	11	0
LeangSakapaoFrontLadyPigCaseHard	0	8124	8124	2130	327453	760	143268	72	0	0	1184	1184	0	15	167	0	0	0	0	70	0	0	0	0	0	9	0	0	4	0	0	0	0	0
LeangSakapaoFrontBoyPigLegCaseHard	0	8347	8347	1911	310080	653	130576	30	0	0	656	656	0	15	153	0	0	0	0	135	0	0	0	0	0	15	0	0	3	0	0	0	0	0
LeangSakapaoFrontBoyPigLegSpall	21160	6118	6118	1408	29874	1268	229345	0	8	0	54	1114	0	21	6	1	0	0	0	102	0	0	0	0	0	7	0	0	1	0	0	0	0	0
LeangSakapaoFrontRStencilCaseHard	0	9443	9443	2238	353813	819	151068	89	0	8	0	1240	0	17	149	0	0	0	0	66	0	0	0	0	0	14	0	0	4	0	0	0	0	0
LeangSakapaoFrontLinesCasehard	0	7537	7537	1989	303118	736	137925	26	0	0	0	796	0	14	157	0	0	0	0	56	0	0	0	0	0	6	0	0	1	0	0	0	0	0
LeangSakapaoFrontLinesSpall	0	6273	6273	2106	124004	1386	281035	0	0	0	130	737	0	20	68	0	0	0	0	91	0	0	0	0	0	6	0	0	1	0	0	0	0	0
LeangJarie1freshspall	0	5960	5960	1704	104833	1167	231334	0	0	0	0	484	0	17	54	0	0	0	0	65	0	0	0	0	0	26	0	0	2	0	0	0	0	0
LeangJarie1CaseHard	0	10540	10540	3178	331787	875	152557	84	0	0	0	1962	0	14	147	0	0	0	0	57	0	0	0	0	0	15	0	0	4	0	0	0	0	0
LeangJarie1Loci2Freshspall	0	7421	7421	2505	300156	1174	212413	41	0	0	0	764	0	16	156	0	0	0	0	75	0	0	0	0	0	11	0	0	2	0	0	0	0	0
LeangJarieBrightRedCasHard	0	15431	15431	2881	296255	1086	150943	233	0	6	0	3642	0	16	149	4	0	0	0	105	0	0	0	0	0	17	0	0	3	0	0	0	0	0
LeangJarieBrightRedSpall	0	2809	2809	692	19080	502	78405	0	0	0	0	346	0	14	6	0	0	0	0	49	0	0	0	0	0	7	0	0	4	0	0	0	0	0
LeangLompoa1point3SpectrumRock	0	8212	8212	1572	226028	681	104606	19	0	0	19	2870	0	16	120	1	0	0	0	27	0	0	0	0	0	4	0	0	1	0	0	0	0	0
LeangLompoa3point2SpectrumCaseHard	0	13120	13120	2415	318940	980	158778	108	0	0	0	2317	0	14	145	0	0	0	0	16	0	0	0	0	0	17	0	0	3	0	0	0	0	0
LeangLompoa3point2SpectrumSpall	0	10459	10459	1803	88844	1594	260021	343	3	0	8	4318	0	17	55	0	0	0	0	2	0	0	0	0	0	32	0	0	1	0	0	0	0	0
LeangLompoa2point2SpectrumCaseHard	0	7835	7835	2018	191374	1116	208769	4	0	0	0	1008	0	19	105	0	0	0	0	3	0	0	0	0	0	14	0	0	2	0	0	0	0	0
LeangLompoa2point2SpectrumSpall	0	7390	7390	1937	76944	1337	271415	27	0	0	0	651	0	19	38	0	0	0	0	0	0	0	0	0	190	11	0	0	2	0	0	0	0	0
LeangLompoaYellowStencilAccretion	0	56673	56673	798	4318	793	12623	2354	49	88	6736	456361	224	68	0	163	0	0	46	134	7	40	0	0	0	27	0	56	0	0	235	0	0	14
GuaJing2Spall	0	16136	16136	2369	123917	2411	255145	239	0	0	52	1735	0	18	75	2	0	0	0	30	0	0	0	0	31	0	0	0	3	0	0	0	0	0
GuaJing2CaseHard	0	11862	11862	2419	325365	1018	156989	68	0	0	0	1115	0	17	162	0	0	0	0	22	0	0	0	0	0	17	0	0	1	0	0	0	0	0
GuaJing1SpallWash	0	12517	12517	1360	0	1320	137532	208	1	2	37	1238	0	14	0	1	0	0	0	5	0	0	0	0	0	16	0	0	5	0	0	0	0	0
LeangBarugayyapopcornunder4.2	0	8591	8591	1798	264592	784	116500	49	0	0	0	789	0	15	142	0	0	0	0	45	0	0	0	0	0	5	0	0	2	0	0	0	0	0
LeangBarugayyaSpall	0	7931	7931	2010	286247	718	125231	18	0	0	0	852	0	16	140	0	0	0	0	18	0	0	0	0	0	7	0	0	2	0	0	0	0	0
LeangBarugayya1Negative	0	10260	10260	2799	249746	1027	165924	28	0	0	20	723	0	18	115	0	0	0	0	32	0	0	0	0	0	16	0	0	2	0	0	0	0	0
LeangBarugayya3Negative	0	10585	10585	2134	271607	905	139724	65	0	0	0	897	0	18	154	0	0	0	0	62	0	0	0	0	0	21	0	0	3	0	0	0	15	0
LeangTimpuseng1point2Spall	0	7918	7918	2109	298790	904	175957	33	0	0	0	633	0	19	172	0	0	0	0	43	0	0	0	0	0	11	0	0	2	0	0	0	0	0
LeangTimpuseng1point2CaseHard	0	10194	10194	3847	217694	615	116040	0	0	0	0	542	0	17	121	0	0	0	0	54	0	0	0	0	0	15	0	0	1	0	0	0	0	0
LeangTimpusengStencilVoidCaseHard	0	7706	7706	2386	195371	651	118133	0	0	0	0	607	0	15	106	0	0	0	0	33	0	0	0	0	0	5	0	0	0	0	0	0	0	0
LeangSampeang1point2CaseHard	0	7956	7956	2400	198801	624	104033	13	0	29	0	8404	0	15	104	0	0	0	0	49	0	0	0	0	0	6	0	0	2	0	0	0	0	0
LeangSampeang1point2Spall	0	5341	5341	2163	4940	1416	311155	30	10	0	0	799	0	20	15	0	0	0	0	41	0	0	0	0	146	6	0	0	3	0	0	0	0	0
LeangBuluBettueCaseHard	0	8888	8888	2870	302273	762	138021	9	0	0	0	692	0	19	151	0	0	0	0	100	0	0	0	0	0	14	0	0	1	0	0	0	0	0
LeangBuluBettueSpall	0	5826	5826	1900	20930	1294	272333	41	5	0	0	422	0	19	1	0	22	0	0	159	0	0	0	0	0	18	0	0	2	0	189	0	0	0
LeangSamungkingMulStenVoidCH	0	9763	9763	1517	211349	747	99885	23	0	0	0	698	0	15	117	0	0	0	0	12	0	0	0	0	0	3	0	0	1	0	0	0	0	0
LeangSamungkingMulStenSpall	0	5817	5817	1622	4387	1224	257929	0	0	0	0	489	0	18	7	0	0	0	0	16	0	0	0	0	0	18	0	0	1	0	0	0	0	0
LeangSamungkingBlackAcretion	0	7417	7417	1543	66374	1005	184373	30	0	0	510	542	0	17	28	0	0	0	0	15	0	0	0	0	0	21	0	0	2	0	0	0	0	0
LeangSamungkingBlackAcretionPanel2	0	70894	70894	379	22408	13928	21133	1617	165	64	10146	5250	2	11	56	17	0	0	0	35	0	0	0	0	0	6	0	0	26	19	0	0	0	0
LeangPettakereInnerSpall	0	11049	11049	3987	378639	1194	196402	98	0	0	0	898	0	18	146	0	0	0	0	43	0	0	0	0	0	10	0	0	4	0	0	0	0	0
LeangPettakereInnerCaseHard	0	7047	7047	2097	213354	744	121933	0	0	0	0	1185	0	16	118	0	0	0	0	33	0	0	0	0	0	13	0	0	1	0	0	0	0	0
LeangPettaeLittlePigCaseHard	0	13350	13350	5121	241569	777	137535	17	0	0	47	1598	0	16	134	0	0	0	0	29	0	0	0	0	0	5	0	0	2	0	0	0	0	0
LeangPettaeLittlePigSpall	0	8902	8902	2499	268695	1008	187890	11	0	0	4	781	0	16	127	0	0	0	0	28	0	0	0	0	0	11	0	0	1	0	0	0	0	0
LeangPettaeouterSpall	0	5195	5195	2883	47008	1797	371823	0	0	0	86	915	0	23	36	0	0	0	0	33	0	0	0	0	0	11	0	0	0	0	0	0	0	0
LeangPettaeouterCasehard	0	12127	12127	3658	325975	960	153833	69	0	0	0	1193	0	15	151	0	0	0	0	20	0	0	0	0	0	7	0	0	2	0	0	0	0	0
2 x manufactures fundamental parameters error subtracted. Relative abundance reported in ppm

## Sheet: Table SI 2 SEM-EDS
Project Path	C	O	Na	Mg	Al	Si	P	S	Cl	K	Ca	Fe	Br	Zr	Nb	Te	Pb	Total	Spectrum Label
Timposeng/Cross Section	15.91	50.48			0.56		7.85	2.97	0.73		19.03			1.47			1	100	Spectrum 10
Timposeng/Cross Section	10.55	55.15			0.5	0.44	7.55	5.21	0.57		20.03							100	Spectrum 11
Timposeng/Cross Section	20.98	47.35			0.65	0.3	7.87	2.8	0.72		19.35							100	Spectrum 12
Timposeng/Cross Section	8	44.99			0.45	0.51	8.5	8.83			28.71							100	Spectrum 13
Timposeng/Cross Section	7.56	50.91			0.25		3.25	14.74			23.28							100	Spectrum 14
Timposeng/Cross Section	26.03	28.11			0.71	0.57		19.86			24.72							100	Spectrum 15
Timposeng/Cross Section	46.88				12.89						40.22							100	Spectrum 16
Timposeng/Site 4	57.32	25.34			0.34			2.71	3.51		10.78							100	Spectrum 19
/Timposeng/Site 4	7.77	48.39			0.37			20.46			23.01							100	Spectrum 20
Timposeng/Site 4	14.34	48.43				0.51	1.4	15.88			19.44							100	Spectrum 21
Timposeng/Site 6	15.11	51.24						16.01			17.64							100	Spectrum 22
Timposeng/Site 6	51.08	29.12						4.69	3.47		11.65							100	Spectrum 23
Timposeng/Site 6	21.13	35.57						18.57	1.38		23.34							100	Spectrum 24
Timposeng/Site 6	22.61	23.17						18.08			36.14							100	Spectrum 25
Timposeng/Site 7	60.29	14.54		0.35	0.63	0.36	2.53	1.03	2.08		12.58				5.61			100	Spectrum 26
Timposeng/Site 7	25.27	44.56			1.82	2.79	2.06	7.86	0.99		14.66							100	Spectrum 27
Timposeng/Site 7	41.14	21.61			4.14	12.75	1.73	3.18	1.33	6.75	7.36							100	Spectrum 28
Timposeng/Site 7	19.06	45.99			1.61	3.12	2.67	10.09			17.44							100	Spectrum 29
Timposeng/Site 7	40.47	33.57					6.95	1.89	0.86		16.27							100	Spectrum 30
Timposeng/Site 7	30.85	28.48			0.54	0.79	8.02	6.03	0.97		24.32							100	Spectrum 31
Timposeng/Site 7	32.42	40.4					6.32	2.78			18.08							100	Spectrum 32
Timposeng/Site 8 top particle3	10.87	41.44			0.59	0.52	4.22	17.17			25.19							100	Spectrum 33
Timposeng/Site 8 top particle3	31.18	41.61			2.46	3.87	3.7	4.93	0.49		11.77							100	Spectrum 34
Timposeng/Site 9	57.8	27.22			1.42	2.24	1.59	3.35	0.79		5.59							100	Spectrum 35
Timposeng/Site 9	9.74	53.82			2.69	3.73	3.06	11.05			15.91							100	Spectrum 36
Timposeng/Site 9	7.42	48.42			1.45	1.81	8.89	9.86			22.15							100	Spectrum 37
Lompoa2 Red/Site 1 Dark Top	7.89	39.15			0.33			22.93			29.71							100	Spectrum 38
Lompoa2 Red/Site 1 Dark Top	8.24	38.2						23.26			30.3							100	Spectrum 39
Lompoa2 Red/Site 1 Dark Top	10.58	37.13			1.02	15.4		2.56			33.3							100	Spectrum 40
Lompoa2 Red/2nd part	9.23	54.12						16.5			20.14							100	Spectrum 41
Lompoa2 Red/2nd part	18.38	39.64	0.85		1.14		8.9				31.09							100	Spectrum 42
Lompoa2 Red/2nd part		62.2						17.67			20.13							100	Spectrum 43
Lompoa2 Red/2nd part	35.61	16.6	0.59		0.39			15.28	2.97	6.74	21.81							100	Spectrum 44
Lompoa2 Red/2nd part	22.18	39.68						11.8			26.34							100	Spectrum 45
Lompoa2 Red/Site 3	11.34	40.6						19.66			28.39							100	Spectrum 46
Lompoa2 Red/Site 3	39.74	40.09						8.45			11.72							100	Spectrum 47
Lompoa2 Red/Site 3		46.94						23.86			29.19							100	Spectrum 48
Lompoa2 Red/part 3		59.28						18.41			22.3							100	Spectrum 49
Lompoa2 Red/part 3	20.59	45.94				3.31		11.8			18.36							100	Spectrum 50
Lompoa2 Red/part 3	44.52	37.47				0.56	1.31	6.59			9.56							100	Spectrum 51
Lompoa2 Red/part 3	5.12	47.89						21.25			25.73							100	Spectrum 52
Lompoa2 Red/part 3	6	18.16						23.31			52.53							100	Spectrum 53
Lampoa2 black/Site 1	11.69	32.57						25.43			30.31							100	Spectrum 54
Lampoa2 black/Site 1	54.14	33.66			0.73	0.74		4.09			6.64							100	Spectrum 55
Lampoa2 black/Site 1	39.13	36.97			1.26			6.98			15.65							100	Spectrum 56
Lampoa2 black/Site 1	19.72	21.33			0.9			16.84			41.22							100	Spectrum 57
Lampoa2 black/Site 1	11.96	50.8						17.22			20.02							100	Spectrum 58
Lampoa2 black/part 2	10.42	43.36						20.42			25.8							100	Spectrum 59
Lampoa2 black/part 2	57.1	33.33						3.82			5.75							100	Spectrum 60
Lampoa2 black/part 2	13.97	46.69						18.29			21.06							100	Spectrum 61
Lampoa2 black/part 2	58.34	34.79						1.74			5.13							100	Spectrum 62
Lampoa2 black/part 2	19.1	35.39			0.55			6.55			38.41							100	Spectrum 63
Lampoa2 black/Site 3	10.53	50.37						17.97			21.13							100	Spectrum 64
Lampoa2 black/Site 3	12.6	40.14						21.92			25.34							100	Spectrum 65
Lampoa2 black/Site 3	41.44	34.83						7.77			15.97							100	Spectrum 66
Lampoa2 black/Site 3	32.61	35.24						14.26			17.89							100	Spectrum 67
Balang Pakalu 5 Red/Bottom	14.58	36.31			0.9	2.12		20.11			25.98							100	Spectrum 68
Balang Pakalu 5 Red/Bottom	52.72	29.59			2.26	2.04		4.18			9.2							100	Spectrum 69
Balang Pakalu 5 Red/Bottom	31.62	34.73			2.23	21.83		2.34			7.25							100	Spectrum 70
Balang Pakalu 5 Red/Bottom	18.37	25.88			3.03	7.17		15.1			24.8					5.64		100	Spectrum 71
Balang Pakalu 5 Red/Bottom	14.14	31.45			1.58	15.31		8.85			28.67							100	Spectrum 72
Balang Pakalu 5 Red/Bottom2	7.12	52.45						18.95			21.48							100	Spectrum 73
Balang Pakalu 5 Red/Bottom2	14.09	28.46			6.44	10.92		16.1			23.98							100	Spectrum 74
Balang Pakalu 5 Red/Bottom2	35.91	43.38				1.48		8.6			10.63							100	Spectrum 75
Balang Pakalu 5 Red/Bottom2		29.59				1.95		28.83			39.64							100	Spectrum 76
Balang Pakalu 5 Red/Bottom2		34.89						27.92			37.19							100	Spectrum 77
Balang Pakalu 5 Red/Top	57.7	27.94						5.97			8.39							100	Spectrum 78
20180518 Jillian/Balang Pakalu 5 Red/Top	12.92	39.34						22.58			25.16							100	Spectrum 79
20180518 Jillian/Balang Pakalu 5 Red/Top		58.02						19.52			22.46							100	Spectrum 80
20180518 Jillian/Balang Pakalu 5 Red/Top	47.54	36.9						7.16			8.39							100	Spectrum 81
20180518 Jillian/Balang Pakalu 5 Red/Site 4	28.45	46.72						11.2			13.63							100	Spectrum 82
20180518 Jillian/Balang Pakalu 5 Red/Site 4	18.3	26.96						24.27			30.48							100	Spectrum 83
Balang Pakalu 5 Red/Site 4	48.47	21.74						8.76			21.04							100	Spectrum 84
Balang Pakulu Black /Site 1	6.66	53.1			0.37			18.91			20.97							100	Spectrum 85
Balang Pakulu Black /Site 1	8.69	53.74						16			20.62		0.95					100	Spectrum 86
Balang Pakulu Black /Site 1	44.55	27.6			0.65		1.06	8.36	1.23		16.55							100	Spectrum 87
Balang Pakulu Black /Site 1	20.19	51.55				2.65	2.02	7.64			15.95							100	Spectrum 88
Balang Pakulu Black /Site 1	10.12	45.47			0.63			17.3			26.47							100	Spectrum 89
Balang Pakulu Black /Site 1	6.03	56.11						17.57			20.29							100	Spectrum 90
Balang Pakulu Black /Site 1		57.17						19.43			23.4							100	Spectrum 91
Balang Pakulu Black /Site 1	9.32	51.04			0.82			16.67			22.15							100	Spectrum 92
Balang Pakulu Black /top		54.92						20.6			24.48							100	Spectrum 93
Balang Pakulu Black /top	5.87	52.87		0.18	4.09	5.58		13.82			15.82	1.77						100	Spectrum 94
Balang Pakulu Black /top	7.57	53.33			0.58	0.48		17.27			20.77							100	Spectrum 95
Balang Pakulu Black /top	6.17	40.32			1.15	1.43		22.41			28.51							100	Spectrum 96
Balang Pakulu Black /top	42.13	38.84						8.87			10.16							100	Spectrum 97
Balang Pakulu Black /Site 3	16.52	30.68			6.28	8.95		12.59			17.04	7.94						100	Spectrum 98
Balang Pakulu Black /Site 3	7.65	49.53			5.21	6.42		13.13			18.06							100	Spectrum 99
Balang Pakulu Black /Site 3	7.62	53.17			0.93	1.21		17.7			19.36							100	Spectrum 100
Balang Pakulu Black /Site 3	3.76	50.27		0.21	3.91	6		14.82			17.88	3.15						100	Spectrum 101
Balang Pakulu Black /Site 3	7.51	52.93			1.79	2.1		15.64			18.74	1.29						100	Spectrum 102
Balang Pakulu Black /Site 3	6.04	54.19			1.75	2.3		16.43			19.29							100	Spectrum 103
Balang Pakulu Black /Site 3	8.1	53.82			1.45	1.63		14.61			19.21	1.18						100	Spectrum 104
Balang Pakalu 5 Red/BP Red Front	16.74	40.67			0.93	0.92		15.9			24.85							100	Spectrum 105
Balang Pakalu 5 Red/BP Red Front	18.74	33.5			0.74			19.03			27.27	0.72						100	Spectrum 106
Balang Pakalu 5 Red/BP Red Front	17.44	44.09			0.92			14.76			22.79	0						100	Spectrum 107
Balang Pakalu 5 Red/Site 6	29.68	42.73			1.29	4.67		9.59			11.57	0.47						100	Spectrum 108
Balang Pakalu 5 Red/Site 6	10.84	47.68			7.05	9.85		11.49			12.31	0.78						100	Spectrum 109
Balang Pakalu 5 Red/Site 6	10.54	38.19			0.45			23.1			27.47	0.25						100	Spectrum 110
Balang Pakalu 5 Red/Site 6	16.11	49.03		0.26	3.01	5.36		11.25			13.67	1.3						100	Spectrum 111
Balang Pakalu 5 Red/Site 6	10.91	43.51		0.21	3.45	7.49		15.29			17.84	1.3						100	Spectrum 112
Balang Pakalu 5 Red/Site 6	36.03	35.1		0.16	0.63	1.07		12.41			14.37	0.22						100	Spectrum 113
Balang Pakalu 5 Red/Site 6	39.4	35.47			0.81	1.42		10.64			12.11	0.15						100	Spectrum 114
Balang Pakalu 5 Red/Site 7	20.56	49.83			2	1.18		11.65			14.38	0.4						100	Spectrum 115
Balang Pakalu 5 Red/Site 7	10	55.91			0.72			16.02			17.32	0.03						100	Spectrum 116
SEM - haloclasty indicator elements highlighted. Relative abundance reported in cps

## Sheet: Tbale S1 3 RockArtChronology
Age determinations for Pleistocene rock art included in this study, after Aubert et al. 2014
Sample	Site	Description	Corrected Age (kyr)	+2σ (kyr)	-2σ (kyr)
LL1.1	Leang Lompoa	Underlies hand stencil	39	2.6	2.5
LL1.2	Leang Lompoa	Overlies hand stencil	27	0.98	0.98
LL1.3	Leang Lompoa	Sequence of aliquots	26	1.1	1.1
LL1.1	Leang Lompoa	Underlies hand stencil	45.77	0.42	0.4
LL1.2	Leang Lompoa	Pigment layer	41	0.75	0.76
LL1.3	Leang Lompoa	Overlies hand stencil	28.1	0.66	0.67
LL1.4	Leang Lompoa	Sequence of aliquots	28	0.62	0.64
LL1.5	Leang Lompoa	Sequence of aliquots	27.63	0.32	0.31
LL1.6	Leang Lompoa	Sequence of aliquots	18.5	0.56	0.54
LL2.1	Leang Lompoa	Underlies hand stencil	33.8	1.3	1.3
LL2.2	Leang Lompoa	Overlies hand stencil	29.3	1.2	1.1
LL2.3	Leang Lompoa	Sequence of aliquots	26.8	0.73	0.73
LL3.1	Leang Lompoa	Underlies hand stencil	56	11	9.9
LL3.2	Leang Lompoa	Overlies hand stencil	17.77	0.42	0.42
LL3.3	Leang Lompoa	Sequence of aliquots	15.59	0.45	0.44
LJ1	Leang Jarie	Overlies hand stencil	39.67	0.32	0.32
LJ2	Leang Jarie	Overlies hand stencil	34.98	0.41	0.41
LJ1.1	Leang Jarie	Underlies hand stencil	177	32	25
LJ1.2	Leang Jarie	Overlies hand stencil	34	3.3	3.3
LJ1.3	Leang Jarie	Sequence of aliquots	26.6	0.66	0.67
LJ1.4	Leang Jarie	Sequence of aliquots	17.2	1.3	1.3
LJ2.1	Leang Jarie	Underlies hand stencil	219	18	15
LJ2.2	Leang Jarie	Overlies hand stencil	35	0.99	0.96
LJ2.3	Leang Jarie	Sequence of aliquots	20.2	0.83	0.8
LB1.1	Leang Barugayya 1	Underlies hand stencil	37.8	3.3	3.31
LB1.2	Leang Barugayya 1	Overlies hand stencil	29.1	3.2	3.1
LB1.3	Leang Barugayya 1	Sequence of aliquots	25.2	0.71	0.72
LB2.1	Leang Barugayya 1	Underlies hand stencil	107.4	4.6	4.6
LB2.2	Leang Barugayya 1	Overlies hand stencil	18.7	0.61	0.61
LB2.3	Leang Barugayya 1	Sequence of aliquots	19.7	1	1
LB3.1	Leang Barugayya 1	Underlies hand stencil	107	17	16
LB3.2	Leang Barugayya 1	Overlies hand stencil	Not enough signal for an age determination
LB3.3	Leang Barugayya 1	Sequence of aliquots	24.9	3.1	3
LB4.1	Leang Barugayya 2	Underlies undetermined animal figure	Not enough signal for an age determination
LB4.2	Leang Barugayya 2	Overlies undetermined animal figure	44	9.1	8.3
LB4.3	Leang Barugayya 2	Sequence of aliquots	39	5.9	5.6
LB5.1	Leang Barugayya 2	Underlies undetermined animal figure	142	13	12
LB5.2	Leang Barugayya 2	Overlies undetermined animal figure	32.8	1.8	1.9
LB5.3	Leang Barugayya 2	Sequence of aliquots	29.3	2.8	2.7
GJ1.1	Gua Jing	Underlies hand stencil	48	2	2
GJ1.2	Gua Jing	Overlies hand stencil	30.5	1.7	1.7
GJ1.3	Gua Jing	Sequence of aliquots	30.9	1.7	1.8
GJ2.1	Gua Jing	Underlies hand stencil	26.6	0.6	0.6
GJ2.2	Gua Jing	Overlies hand stencil	24	1.1	1.1
GJ2.3	Gua Jing	Sequence of aliquots	21.7	0.74	0.74
LS1.1	Leang Sampeang	Underlies hand stencil	234	15	14
LS1.2	Leang Sampeang	Overlies hand stencil	32.6	0.76	0.76
LS1.3	Leang Sampeang	Sequence of aliquots	30.4	0.79	0.77
LS2.1	Leang Sampeang	Underlies hand stencil	32	6.2	5.7
LS2.2	Leang Sampeang	Overlies hand stencil	28.8	0.55	0.55
LS2.3	Leang Sampeang	Sequence of aliquots	25.5	0.72	0.74
LT1.1	Leang Timpuseng	Underlies barbirusa painting	164	9.1	7.9
LT1.2	Leang Timpuseng	Overlies barbisura painting	36.9	1.6	1.5
LT1.3	Leang Timpuseng	Sequence of aliquots	36	1.5	1.5
LT2.1	Leang Timpuseng	Underlies hand stencil	140	7	6.6
LT2.2	Leang Timpuseng	Overlies hand stencil	40.2	1.7	1.6
LT2.3	Leang Timpuseng	Sequence of aliquots	40.7	0.87	0.84
